# Supplementary material for: Adherence to the Mediterranean Diet and Cardiovascular Risk Factors among the Lebanese Population: A Nationwide Cross-Sectional Post Hoc Study
Source: Nutrients. 2024 Jul 26;16(15):2426. doi: 10.3390/nu16152426 (PMC11313688; doi:10.3390/nu16152426)
Supplement: Supplementary file 1 [file nutrients-16-02426-s001.zip]

Archive with 1 entries (1 files):
- nutrients-3072679-supplementary.pdf
